# Supplementary material for: Associations between parental bonding during childhood and functional recovery in patients with schizophrenia
Source: PLoS One. 2020 Oct 15;15(10):e0240504. doi: 10.1371/journal.pone.0240504 (PMC7561083; doi:10.1371/journal.pone.0240504)
Supplement: S1 Data — (CSV) [file pone.0240504.s001.csv]

id	prognosis	age	gender	clorpromazine_eq_dose	total_panss	p_panss	8_panss_0w	gaf_0w	bullying	bereavement	pbi_c	pbi_o	dup	onset_age	8_panss_24w	gaf_24w
1	non-recovery	23	male	400	48	8	14	65	yes	yes	30	10	8	17	12	70
2	non-recovery	42	female	800	39	8	11	69	no	no	7	29	120	19	14	65
3	recovery	27	female	400	30	7	8	85	no	no	27	12	0.5	18	8	85
4	non-recovery	31	male	933	43	11	15	71	yes	no	35	20	5	29	11	71
5	recovery	27	male	533	37	9	14	80	no	no	24	8	4	23	9	81
6	non-recovery	25	female	1600	40	10	13	68	yes	no	19	18	0.5	19	9	70
7	non-recovery	35	female	311	72	15	27	51	yes	yes	33	18	NA	NA	19	60
8	non-recovery	44	female	1860	47	8	14	60	no	no	13	15	36	32	12	61
9	recovery	26	female	650	36	8	9	81	no	no	35	15	6	21	8	85
10	recovery	38	male	200	38	8	11	81	no	no	19	17	0.5	25	9	81
11	non-recovery	43	male	475	41	8	12	72	no	no	21	15	1.5	22	11	75
12	non-recovery	31	male	750	68	15	23	58	no	no	36	1	47	19	18	60
13	non-recovery	32	male	600	36	8	10	70	no	yes	20	20	36	26	9	71
14	non-recovery	44	female	160	43	9	13	65	no	no	26	33	NA	NA	11	68
15	non-recovery	43	female	500	64	16	22	50	no	yes	27	27	23	28	21	45
16	non-recovery	44	male	2500	49	10	17	60	yes	no	22	16	1	26	18	58
17	non-recovery	27	female	650	40	8	11	65	yes	no	22	10	23	23	13	60
18	non-recovery	39	female	1911	50	8	15	51	no	yes	31	13	7	22	12	65
19	recovery	32	male	1033	33	9	9	85	no	no	19	18	24	20	10	83
20	non-recovery	46	male	533	51	16	20	60	yes	no	19	16	2	36	10	78
21	recovery	39	female	150	30	7	8	90	no	no	24	4	5	37	8	90
22	non-recovery	28	female	700	47	10	16	60	yes	no	27	7	1	27	11	73
23	recovery	40	female	200	32	7	9	85	no	no	24	14	26	33	9	85
24	recovery	41	male	87	37	7	9	75	no	no	25	12	1	22	9	85
25	non-recovery	40	female	600	30	7	8	83	no	no	11	28	12	28	9	75
26	recovery	38	female	300	31	7	8	85	no	no	26	6	0.1	21	8	85
27	non-recovery	50	male	1300	46	8	13	60	no	no	23	14	NA	39	32	30
28	recovery	33	male	750	33	8	9	75	yes	yes	27	10	16	14	9	81
29	non-recovery	44	female	301	55	13	17	60	no	no	29	12	5	31	24	55
30	recovery	47	female	100	36	7	11	80	yes	no	26	9	0.75	33	9	81
31	non-recovery	41	female	600	44	12	16	60	yes	no	24	6	NA	24	17	53
32	non-recovery	52	female	1775	53	12	19	60	yes	yes	25	13	NA	24	19	60
33	recovery	34	female	200	34	7	9	80	no	no	20	14	7	24	9	85
34	non-recovery	51	female	300	37	9	12	61	no	no	11	16	11	36	12	61
35	recovery	49	female	703	35	7	10	65	yes	no	24	6	4	34	9	82
36	recovery	43	female	75	33	7	9	81	no	no	23	13	NA	21	8	81
37	non-recovery	59	male	533	34	8	9	85	no	no	23	13	NA	19	10	71
38	recovery	55	female	189	40	7	9	81	yes	yes	18	16	2	35	9	81
39	recovery	43	male	400	39	10	11	81	yes	no	26	13	0.5	35	11	85
40	non-recovery	22	female	1009	52	13	16	58	no	yes	27	6	18	17	16	60
41	recovery	45	female	300	33	7	9	85	no	no	22	10	12	28	10	85
42	non-recovery	50	male	800	53	14	19	60	yes	yes	5	21	17	30	20	58
43	non-recovery	55	male	600	37	9	12	75	yes	no	17	11	36	20	11	75
44	non-recovery	20	female	1050	53	17	19	60	yes	no	26	14	3	13	19	58
45	non-recovery	30	female	175	43	9	14	81	yes	no	23	29	36	17	13	75
46	non-recovery	34	female	150	31	7	8	75	no	no	14	23	0.1	13	13	75
47	recovery	55	male	100	30	7	8	85	yes	no	12	19	0.75	25	8	85
48	recovery	52	male	100	32	7	9	90	no	no	19	13	0.75	48	9	90
49	recovery	57	female	100	30	7	8	90	no	yes	18	16	NA	40	8	90
50	non-recovery	54	male	400	52	10	15	60	no	no	29	23	NA	30	15	60
51	recovery	33	female	100	32	7	8	85	no	no	25	9	2	20	8	85
52	non-recovery	35	male	600	50	9	15	52	yes	no	24	15	48	30	15	58
53	non-recovery	47	male	1709	66	11	20	45	no	yes	33	6	NA	33	20	45
54	non-recovery	38	male	300	47	9	15	70	yes	yes	26	15	NA		15	70
55	non-recovery	47	male	300	39	8	12	70	no	no	16	21	6	30	12	70
56	non-recovery	47	male	2750	59	12	19	57	no	no	23	4	NA	NA	19	57
57	non-recovery	45	female	1400	53	9	17	60	no	no	12	24	NA	25	17	60
58	recovery	33	female	150	30	7	8	85	no	no	26	6	1	18	8	85
59	non-recovery	35	male	800	80	12	25	40	no	no	31	1	43	14	28	40
60	non-recovery	42	female	754	72	10	12	72	no	no	25	10	2	24	23	50
61	non-recovery	52	male	713	86	21	34	41	no	no	19	12	16	32	31	50
62	non-recovery	44	female	1450	70	18	26	55	yes	no	10	20	17	18	22	65
63	non-recovery	28	male	751	64	11	20	51	no	yes	23	8	1	20	24	60
64	non-recovery	43	male	951	61	13	23	41	yes	no	20	15	3	30	21	55
65	recovery	31	male	800	42	7	12	81	no	no	24	3	15	31	12	81
66	recovery	46	male	1000	43	10	15	80	no	no	26	16	1	24	11	80
67	recovery	42	male	300	35	7	10	90	no	no	22	13	4	20	12	90
68	non-recovery	42	female	750	45	13	13	61	no	no	21	13	0.75	22	16	61
69	non-recovery	39	male	600	49	9	12	50	no	no	14	17	1	23	17	50
70	recovery	38	male	75	41	7	9	91	yes	no	22	2	2	28	10	91
